# Supplementary material for: Lack of Sex Disparity in Oral Anticoagulation in Atrial Fibrillation Patients Presenting with Ischemic Stroke in a Rural Population
Source: J Clin Med. 2021 Oct 12;10(20):4670. doi: 10.3390/jcm10204670 (PMC8537827; doi:10.3390/jcm10204670)
Supplement: Supplementary file 1 [file jcm-10-04670-s001.zip]

Archive with 1 entries (1 files):
- jcm-1377367-SI.pdf
